# Supplementary material for: The CRY1-HsF predicted interaction interface serves as a molecular platform for bioengineering or selecting modulating mutants
Source: Front Plant Sci. 2025 Dec 17;16:1712571. doi: 10.3389/fpls.2025.1712571 (PMC12753876; doi:10.3389/fpls.2025.1712571)
Supplement: Supplementary file 2 [file Table1.xlsx]

## Sheet: S.Table 1
Supplemental Table 1. Accession numbers for CRY1 and the Heat Shock Factor proteins used in structural predictions .
Proteins used in Yeast-two-hybrid and BiFC assays are respectively in bold and underline.
	Class	HsFs	Accession Numbers	Lenght aa
	Class A	HsFA1a	P41151	495
		HsFA1b	O81821	481
		HsFA1d	Q9LQM7	485
		HsFA1e	Q9SCW5	468
		HsFA2	O80982	345
		HsFA3	Q8GYY1	412
		HsFA4a	O49403	401
		HsFA4c	Q9FK72	345
		HsFA5	Q94BZ5	466
		HsFA6a	Q1PDN3	282
		HsFA6b	Q9LUH8	406
		HsFA7a	Q9SV12	272
		HsFA7b	Q9M1V5	282
		HsFA8	Q9S7U5	374
		HsFA9	Q9LVW2	331
	Class B	HsFB1	Q96320	284
		HsFB2a	Q9SCW4	299
		HsFB2b	Q9T0D3	377
		HsFB3	O22230	244
		HsFB4	Q9C635	348
	Class C	HsFC1	Q9LV52	330
		CRY1	Q43125	681

## Sheet: S.Table 2
Supplemental Table 2. Protein annotation summary Oryzia sativa Heat Shock Factor proteins used in alignments.
	Class	HsFs	Accession Numbers	Lenght aa
	Class A	HSFA1	Q84T61	506
		HSFA2C	Q338B0	358
		HSFA2E	Q6F388	357
		HSFA2B	Q6VBB2	372
		HSFA2A	Q84MN7	376
		HSFA2D	Q8H7Y6	359
		HSFA3	Q6H6Q7	498
		HSFA4B	Q94J16	440
		HSFA4D	Q93VB5	459
		HSFA5	Q6K6S5	475
		HSFA6A	Q5Z6A4	331
		HSFA6B	Q657C0	402
		HSFA9	Q10PR4	410
	Class B	HSFB1	Q67TP9	302
		HSFB2C	Q652B0	454
		HSFB2A	Q7XRX3	305
		HSFB2B	Q6Z9C8	390
		HSFB4D	Q10KX8	305
		HSFB4B	Q7XHZ0	310
		HSFB4C	Q67U94	394
		HSFB4A	Q6Z9R8	380
	Class C	HSFC1A	Q6VBA4	339
		HSFC1B	Q942D6	250
		HSFC2B	Q0DBL6	278
		HSFC2A	Q6EUG4	298

## Sheet: S.Table 3
Supplemental Table 3. Information on the Heat shock proteins factor 3 used in alignments.
	Groupe	Species	Accession Numbers
	Monocotyledons	Ananas comosus	A0A199VJT9
		Carex littledalei	A0A833VEI7
		Cocos nucifera	A0A8K0HZE8
		Dichanthelium oligosanthes	A0A1E5W589
		Elaeis guineensis	A0A6I9QQ63
		Elaeis guineensis	A0A6I9SBX5
		Oryza sativa	Q6H6Q7
		Panicum miliaceum	A0A3L6QHX9
		Panicum miliaceum	A0A3L6RPC4
		Phoenix dactylifera	A0A8B7MXU0
		Phoenix dactylifera	A0A8B8J036
		Phoenix dactylifera	A0A8B9A151
		Striga hermonthica	A0A9N7NDG0
		Triticum turgidum	A0A9R1R5G4
		Triticum turgidum	A0A9R1RKC3
		Triticum urartu	M7Z7D6
	Groupe	Species	Accession Numbers
	Dicotyledons	Abrus precatorius	A0A8B8MCE5
		Actinidia chinensis	A0A2R6RXZ9
		Actinidia rufa	A0A7J0E9W3
		Actinidia rufa	A0A7J0GJ34
		Arabidopsis lyrata	D7LWT0
		Arabidopsis thaliana	Q8GYY1
		Arachis duranensis	A0A6P4CH48
		Cajanus cajan	A0A151U3C3
		Cicer arietinum	A0A1S2Y0Z5
		Cinnamomum micranthum	A0A3S3R997
		Coffea arabica	A0A6P6SIY6
		Coffea arabica	A0A6P6SUB3
		Coffea arabica	A0A6P6SUI0
		Cucumis melo	A0A1S3CP18
		Cucumis melo	A0A5A7TRT7
		Cucurbita maxima	A0A6J1IZ42
		Cucurbita maxima	A0A6J1L2Q9
		Durio zibethinus	A0A6P5Z4L7
		Durio zibethinus	A0A6P6AQU4
		Glycine soja	A0A445FII6
		Glycine soja	A0A445HGD5
		Glycine soja	A0A445IIR9
		Glycine soja	A0A445LE43
		Gossypium australe	A0A5B6UBB9
		Gossypium hirsutum	A0A1U8HR92
		Gossypium hirsutum	A0A1U8I003
		Gossypium hirsutum	A0A1U8JMF3
		Helianthus annuus	A0A251SQY0
		Heracleum sosnowskyi	A0AAD8IR43
		Heracleum sosnowskyi	A0AAD8N1P8
		Herrania umbratica	A0A6J1ARS9
		Herrania umbratica	A0A6J1AST2
		Hibiscus syriacus	A0A6A2YMK7
		Hibiscus trionum	A0A9W7H4R4
		Hibiscus trionum	A0A9W7MDF1
		Medicago truncatula	A0A072U293
		Medicago truncatula	A0A072VJU9
		Medicago truncatula	A0A072VKE1
		Medicago truncatula	A0A072VKS2
		Medicago truncatula	A0A072VQ54
		Medicago truncatula	G7ICS1
		Medicago truncatula	G7J7P1
		Medicago truncatula	G7JSS3
		Medicago truncatula	G7KDN6
		Nelumbo nucifera	A0A1U8BE46
		Nicotiana attenuata	A0A1J6ILS5
		Nicotiana sylvestris	A0A1U7VVI4
		Nicotiana tabacum	A0A1S4AB66
		Nicotiana tabacum	A0A1S4CCN0
		Olea europaea	A0A8S0R3K0
		Olea europaea	A0A8S0R6I6
		Olea europaea	A0A8S0RUZ2
		Phtheirospermum japonicum	A0A830BL07
		Populus alba	A0A4U5QW19
		Populus euphratica	A0AAJ6TSK1
		Prunus avium	A0A6P5S6G0
		Prunus yedoensis	A0A314XZ37
		Pyrus ussuriensis	A0A5N5FX54
		Pyrus ussuriensis	A0A5N5I7S5
		Raphanus sativus	A0A6J0KBU9
		Rhodamnia argentea	A0A8B8NI32
		Rhodamnia argentea	A0A8B8NJ63
		Salix koriyanagi	A0A9Q0VFV7
		Salix viminalis	A0A9Q0V600
		Senna tora	A0A834TB68
		Senna tora	A0A834W3F2
		Sesamum alatum	A0AAE2CEN4
		Sesamum alatum	A0AAE2CS54
		Sesamum angolense	A0AAE1WF34
		Sesamum angolense	A0AAE1WMW8
		Sesamum indicum	A0A6I9V1I9
		Sesamum indicum	A0A8M8V3T8
		Solanum lycopersicum	D1M7W9
		Solanum tuberosum	M0ZS57
		Solanum tuberosum	M0ZS59
		Solanum tuberosum	M0ZS60
		Solanum tuberosum	M0ZS62
		Spinacia oleracea	A0A9R0HYF2
		Striga asiatica	A0A5A7PM99
		Thalictrum thalictroides	A0A7J6X7A5
		Trifolium pratense	A0A2K3PKB2
		Tripterygium wilfordii	A0A7J7CTT1
		Tripterygium wilfordii	A0A7J7DNB0
		Tripterygium wilfordii	A0A7J7DW00
		Vigna radiata	A0A1S3UYB2
		Ziziphus jujuba	A0A6P6FLJ7

## Sheet: S.Table 4
Supplemental Table 4. Primers used in this study
Primer for ponctuals mutations			5'-3'
CRY1 PHR R211A		F	GCTGCAGCTTGGTCTCCTGGATGG
		R	CAAGCTGCAGCCAGAAGTGCATTGC
CRY1 PHR R211E		F	GCTGAGGCTTGGTCTCCTGGATGG
		R	CAAGCCTCAGCCAGAAGTGCATTGC
CRY1 PHR K332A		F	CTATTTCGCCGCATGGAGGCAAGGCCGG
		R	CCATGCGGCGAAATAGTTCTCATCCACAGCC
CRY1 PHR K332E		F	CTATTTCGAGGCATGGAGGCAAGGCCGG
		R	CCATGCCTCGAAATAGTTCTCATCCACAGCC
CRY1 PHR K335A		F	GGGCATGGCTTCCTGAAC
		R	CCATGCCCTTACGTATTCACC
CRY1 PHR K335E		F	GGGAATGGCTTCCTGAAC
		R	CCATTCCCTTACGTATTCAC
CRY1 PHR W352A		F	GTTAGCTGCTACTGGTTGG
		R	GTAGCAGCTAACTCTCTCATC
CRY1 PHR R435A		F	GGGCATGGCTTCCTGAAC
		R	CCATGCCCTTACGTATTCACC
CRY1 PHR R435E		F	GGGAATGGCTTCCTGAAC
		R	CCATTCCCTTACGTATTCAC
HsFA3 (△160-220)		F	GCGCATGTGTTGAAGTTCCTCATTTTCTATCTCAATTC
		R	GAGATAGAAAATGAGGAACTTCAACACATGCGC
HsFA1e R126E		F	GTAGAGTTGAGGCAGCAAC
		R	CAACTCTACAAGTTCCTGC
HsFA3 (△168-228)		F	CCAAAGCCAAGGGTCAAACCGGGGTTTCTTGG
		R	CAAGAAACCCCGGTTTGACCCTTGGCTTTGG
HsFA3 E173A		F	GATTGCGAAGCTGAGGAAAGAGCG
		R	CTTCGCAATCTCTCCTCCAACCTCAG
HsFA3 E173R		F	GATTCGTAAGCTGAGGAAAGAGCG
		R	CTTACGAATCTCTCCTCCAACCTCAG
HsFA3 K174A		F	GAGGCACTGAGGAAAGAGCG
		R	CAGTGCCTCAATCTCTCCTC
HsFA3 K177A		F	GGGCAGAGCGGCGTGCATTG
		R	CTCTGCCCTCAGCTTCTCAATC
HsFA3 E178A		F	GAAAGCTCGGCGTGCATTGATG
		R	CCGAGCTTTCCTCAGCTTC
HsFA3 E188A		F	GTTAGGCTTCAGCAGCAAAGC
		R	GAAGTGCAACCATTTCCTCC
HsFA3 E188R		F	GTTGCACTTCAGCAGCAAAGC
		R	GAAGCCTAACCATTTCCTCC
HsFB2b K249E		F	GATGACAGAGCTTAAAGGATTGTATGCGAATATC
		R	CTTTAAGCTCTGTCATCTCTTTCCTCAATCG
HsFC1 R129E		F	GATCGAAGAGTTAAAAGAAGAGCAGAGGGAG
		R	CTTTTAACTCTTCGATCTCCCTCACAATC
Primer for pRSF vectors			5'-3'
CRY1 PHR (1-508)		F	GAAGATCCGGACGGCGAAGAGGGATCC ATGTCTGGTTCTGTATCTGG
		R	GGAATTCTTATCCTTGCTTGTCGACGGAGCTCGAATTCGGATCC
HsFA1a (1-495)		F	GAAGATCCGGACGGCGAAGAGGGATCC ATGGACGGTGTTACCGGCGGAG
		R	CGGAGCTCGAATTCGGATCTCAGGATCCCTAGTGTTCTGTTTCTGATGTGAGAGAC
HsFA1b (1- 481)		F	GAAGATCCGGACGGCGAAGAGGGATCC ATGGAATCGGTTCCCGAATC
		R	CTCGAATTCGGATCCTTGCTTGTCGACGGAGCTCGAATTCGGATCC
HsFA1d (1- 485)		F	GGTACCGAAAACTTGTATTTCCAGGGATCCATGGATGTGAGCAAAGTAACCACA
		R	GTCGACGGAGCTCGAATTCGGATCCTCAAGGATTTTGCCTTGAGAGATC
HsFA1e (1-468)		F	GGTACCGAAAACTTGTATTTCCAGGGATCCATGGGAACGGTTTGCGAATCTGTAGCG
		R	GCTTGTCGACGGAGCTCGAATTCGGATCCTCATTTTCTGAGAGCATCTGATGTGAGAAG
HsFA3 (1-412)		F	GGTACCGAAAACTTGTATTTCCAGGGATCCATGAGCCCAAAAAAAGATGCTG
		R	GTCGACGGAGCTCGAATTCGGATCCCTAAGGATCATTCATTGGCGTATT
HsFA4c (1-345)		F	GGTACCGAAAACTTGTATTTCCAGGGATCCATGGATGAAAATAATGGAGGTTCA
		R	GTCGACGGAGCTCGAATTCGGATCCTCAAGAAGCTTTCTCTGTAATGTT
HsFA6a (1- 282)		F	GGTACCGAAAACTTGTATTTCCAGGGATCCATGGATTATAACCTTCCAATTCCA
		R	GTCGACGGAGCTCGAATTCGGATCCTTATATAAAATGTTCCACTAAATC
HsFA6b (1-282)		F	GGTACCGAAAACTTGTATTTCCAGGGATCCATGGATCCTTCATTTAGGTTCATT
		R	GTCGACGGAGCTCGAATTCGGATCCTTAATTAGTGTGTGAACTAGAACC
HsFA7a (1-272)		F	GGTACCGAAAACTTGTATTTCCAGGGATCC ATGATGAACCCGTTTCTCCCGGAAGG
		R	GCTTGTCGACGGAGCTCGAATTCGGATCC TTAGGAGGTGGAAGCCAAACTCTCATCACTAAG
HsFA9 (1-331)		F	GGTACCGAAAACTTGTATTTCCAGGGATCC ATGACGGCAATTCCAAACGTCGTCG
		R	GCTTGTCGACGGAGCTCGAATTCGGATCC CTACTCTATCTCTATCCTCCCATTTACATCC
HsFB2b (1-377)		F	GGTACCGAAAACTTGTATTTCCAGGGATCC ATGCCGGGGGAACAAACCGGAG
		R	GCTTGTCGACGGAGCTCGAATTCGGATCC TCATTTTCCGAGTTCAAGCCACGACCC
HsFB3 (1-244)		F	GGTACCGAAAACTTGTATTTCCAGGGATCC ATGGAAGATGCTGGTGAACATTTACGGTG
		R	GCTTGTCGACGGAGCTCGAATTCGGATCC TCATTCAAGTTTTACTCCGAACAACTTAAGCC
HsFC1 (1-330)		F	GGTACCGAAAACTTGTATTTCCAGGGATCC ATGGAGGACGACAATAGTAACAACAACAAC
		R	GCTTGTCGACGGAGCTCGAATTCGGATCC CTAAAAGCCACCTCGAAACAGAGAAAATGG
Primer for Bimolecular Fluorescence assays			5'-3'
CRY1 (1-508)-nYFP		F	CGCCCTTGCTCAccatGCCGCCGCCGCCTCCTTCTTCGGATCCGTTC
		R	GCCCTTGCTCAccatGCCGCCGCCGCCTCCTTCTTCGGATCCGTTCTC
HsFA1d-cYFP		F	ccatttacgaacgatagccATGGATGTGAGCAAAGTAACCAC
		R	CTTCTGCTTGTCGGccatGCCGCCGCCGCCAGGATTTTGCCTTGAGAGATC
HsFA1e -cYFP		F	ccatttacgaacgatagccATGGGAACGGTTTGCGAATC
		R	CTGCTTGTCGGccatGCCGCCGCCGCCTTTTCTGAGAGCATCTGATGTGAG
HsFA3-cYFP		F	ccatttacgaacgatagccATGACTCTTGACCCGGTCATC
		R	CTGCTTGTCGGccatGCCGCCGCCGCCAGGATCATTCATTGGCGTATTATC
HsFB2b-cYFP		F	ccatttacgaacgatagccATGCCGGGGGAACAAACC
		R	CTTCTGCTTGTCGGccatGCCGCCGCCGCCTTTTCCGAGTTCAAGCCACG
HsFC1-cYFP		F	ccatttacgaacgatagccATGGAGGACGACAATAGTAACAAC
		R	CTTCTGCTTGTCGGccatGCCGCCGCCGCCAAAGCCACCTCGAAACAG
Primer for Yeast-two-hibrid *			5'-3'
pGADT7		F	CCAGATTACGCTCATATAGGTACCGAAAACTTGTATTTCC
		R	GTATCTACGATTCATCTGCAGCTCGAGTGCGGCC
pGBKT7		F	CTCAGAGGAGGACCTGCATGGTACCGAAAACTTGTATTTCC
		R	GCTGCAGGTCGACGGAACCCCTCGAGTGCGGCCG
*All Yeast-two-Hybrid construction were amplified from the pRSF vector and cloned into Y2H vectors vectors

## Sheet: S.Table 5
Supplemental Table 5. Stability Change (ΔΔG) according to mCSM prediction. Positive ΔΔG values (ΔΔG > 0) indicate stabilizing mutations, whereas negative values (ΔΔG < 0) correspond to destabilizing effects.
(> +2 : Strongly stabilizing; +2.0 to +0.5 : Moderaly stabilizing; -0.5 to +0.5 : Neutral; -0.5 to -2.0 : Moderaly destabilizing; <-2.0 : Strongly destabilizing)
The predicted change in protein stability (ΔΔG, kcal·mol⁻¹) is computed as the difference between mutant and wild-type folding free energies. Small absolute ΔΔG values (|ΔΔG| < 0.5 kcal·mol⁻¹) are generally considered neutral or within the prediction error.
Proteine	Mutation	ΔΔG, kcal·mol⁻¹
HsFA1e	R162E	-0.047
HsFA3	E173A	-0.914
	E173R	0.074
	K174A	-0.435
	K177A	-0.296
	E178A	-0.861
	E188A	-0.541
	E188R	-0.969
HsFB2b	K249E	0.251
HsFC1	R129E	0.103
CRY1 (PDB : 1U3C)	R211A	0.002
	R211E	-0.156
	K332A	-0.434
	K332E	0.026
	R335A	-2.124
	R335E	-1.57
	W352A	-1.203
	R435A	-1.217
	R435E	-0.193
